# Supplementary material for: Modification of Acorn Starch Structure and Properties by High Hydrostatic Pressure
Source: Gels. 2023 Sep 17;9(9):757. doi: 10.3390/gels9090757 (PMC10529620; doi:10.3390/gels9090757)
Supplement: Supplementary file 1 [file gels-09-00757-s001.zip]

Archive with 1 entries (1 files):
- gels-2616736-supplementary.pdf
